# Supplementary material for: The Antidiabetic Effect of Grape Pomace Polysaccharide-Polyphenol Complexes
Source: Nutrients. 2021 Dec 15;13(12):4495. doi: 10.3390/nu13124495 (PMC8709276; doi:10.3390/nu13124495)
Supplement: Supplementary file 1 [file nutrients-13-04495-s001.zip]

Archive with 1 entries (1 files):
- nutrients-1472123-supplementary.pdf
